# Supplementary material for: Exploring Micromonospora as Phocoenamicins Producers
Source: Mar Drugs. 2022 Dec 7;20(12):769. doi: 10.3390/md20120769 (PMC9782249; doi:10.3390/md20120769)
Supplement: Supplementary file 1 [file marinedrugs-20-00769-s001.zip]

Archive with 1 entries (1 files):
- marinedrugs-2013771-supplementary.pdf
